# Supplementary material for: Transgenic Microalgae Expressing Double-Stranded RNA as Potential Feed Supplements for Controlling White Spot Syndrome in Shrimp Aquaculture
Source: Microorganisms. 2023 Jul 26;11(8):1893. doi: 10.3390/microorganisms11081893 (PMC10459155; doi:10.3390/microorganisms11081893)
Supplement: Supplementary file 1 [file microorganisms-11-01893-s001.zip]

Archive with 1 entries (1 files):
- microorganisms-2514336-supplementary.pdf
